# Supplementary material for: Heterozygous Nme7 Mutation Affects Glucose Tolerance in Male Rats
Source: Genes (Basel). 2021 Jul 18;12(7):1087. doi: 10.3390/genes12071087 (PMC8305224; doi:10.3390/genes12071087)
Supplement: Supplementary file 1 [file genes-12-01087-s001.zip]

Archive with 1 entries (1 files):
- genes-1288883-supplementary.pdf
